# Supplementary material for: Modeling cross-regulatory influences on monolignol transcripts and proteins under single and combinatorial gene knockdowns in Populus trichocarpa
Source: PLoS Comput Biol. 2020 Apr 10;16(4):e1007197. doi: 10.1371/journal.pcbi.1007197 (PMC7147730; doi:10.1371/journal.pcbi.1007197)
Supplement: S1 Table — (CSV) [file pcbi.1007197.s007.csv]

To	From	Weight
tPAL2	tPAL1	0.142276723421389
tPAL3	tPAL1	0.101375922174249
t4CL5	tPAL1	0.0754607789248098
tC4H2	tPAL1	0.150615181999307
tCAD1	tPAL1	0.241873348822253
tAldOMT2	tPAL1	-0.203037943878286
tHCT1	tPAL1	0.126729995548477
pPAL1	tPAL1	1.08250285076909
p4CL5	tPAL1	0.603799019864424
pC3H3	tPAL1	0.283729019385168
pCAD2	tPAL1	-0.0126013709689796
pCAld5H2	tPAL1	-0.742307022089487
pCCoAOMT2	tPAL1	3.91713926678489
pCCoAOMT3	tPAL1	-1.80811985665744
tPAL3	tPAL2	0.340576783112608
tC4H2	tPAL2	0.213723760892032
pPAL2	tPAL2	13.4377672890161
pCAD2	tPAL2	0.242649021264242
pCAld5H1	tPAL2	-1.92021046939271
tPAL1	tPAL3	1.47893657570082
tC4H1	tPAL3	-0.287387234396089
tCCR2	tPAL3	-0.149346876330878
pPAL3	tPAL3	1.48805049240651
pHCT1	tPAL3	-3.60188167074222
tPAL2	tPAL45	0.281886688986019
tPAL3	tPAL45	0.135712502973036
t4CL3	tPAL45	0.048076598373043
tCAD2	tPAL45	-0.00250450151428608
tCAld5H2	tPAL45	0.171225067369932
tAldOMT2	tPAL45	0.145382006594462
tHCT1	tPAL45	-0.198976701874583
pPAL1	tPAL45	-0.225443820045465
pPAL45	tPAL45	2.85444897539871
p4CL5	tPAL45	-0.397193330224668
pHCT1	tPAL45	0.641120565677295
tPAL3	t4CL3	-0.124417638882718
tC4H1	t4CL3	0.197015497363246
tAldOMT2	t4CL3	0.939061068518029
tHCT6	t4CL3	0.0171670370331257
p4CL3	t4CL3	39.9610705833282
pCAD2	t4CL3	-0.0668036117189821
pCAld5H2	t4CL3	-1.2647116575353
tPAL2	t4CL5	0.103572750338873
t4CL3	t4CL5	1.68298092003707
tHCT1	t4CL5	3.48863155347061
pPAL2	t4CL5	-14.2230082938289
p4CL5	t4CL5	10.7396327627765
pCCoAOMT3	t4CL5	-3.80218322396322
pHCT1	t4CL5	-4.77601820749052
tPAL45	tC3H3	0.123806159359733
tC4H2	tC3H3	0.282454720158543
tCCoAOMT1	tC3H3	0.22066129186845
tCCoAOMT2	tC3H3	0.273680334002135
tCCoAOMT3	tC3H3	0.103652936880533
tCCR2	tC3H3	0.0845045658556171
tHCT6	tC3H3	0.0158721693478472
pC3H3	tC3H3	2.88567985335894
pCAD2	tC3H3	-0.22154616491787
pCCR2	tC3H3	-3.1079869927736
pHCT6	tC3H3	-1.47075799914641
tPAL3	tC4H1	-0.063388704579734
t4CL5	tC4H1	0.0036975136568892
tC4H2	tC4H1	-0.164682071658851
tCAD2	tC4H1	-0.004489322065838
tCCoAOMT1	tC4H1	0.21587789447057
tHCT6	tC4H1	0.0227038454428172
pC4H1	tC4H1	2.52809860199823
pCAld5H1	tC4H1	-1.71398524472872
pCAld5H2	tC4H1	-1.03076825681146
pHCT1	tC4H1	-2.53461417179101
pHCT6	tC4H1	0.851259521638392
t4CL3	tC4H2	-0.403172216235099
tC3H3	tC4H2	0.330719030806052
tC4H1	tC4H2	2.0430068638723
tCAD1	tC4H2	0.382823219305679
tCAD2	tC4H2	-0.0251071337544355
tCAld5H2	tC4H2	0.442901858807555
pC4H2	tC4H2	1.17453973812528
tPAL3	tCAD1	0.0340751022528495
tPAL45	tCAD1	0.0819242532544839
t4CL3	tCAD1	0.140634378973508
tC3H3	tCAD1	0.0527740887557824
tCAld5H1	tCAD1	0.0282956141284414
tCAld5H2	tCAD1	0.0525306088677573
tCCoAOMT3	tCAD1	0.0969423537800374
tCCR2	tCAD1	0.0387495925308928
pCAD1	tCAD1	6.28247117519942
pCCoAOMT3	tCAD1	-1.29504445200163
tCCoAOMT3	tCAD2	-2.79382932742101
p4CL5	tCAD2	33.5108346124889
pCAD2	tCAD2	8.56465403389094
t4CL3	tCAld5H1	0.0623583327998175
tC3H3	tCAld5H1	0.129566169140519
tC4H1	tCAld5H1	0.12119290463751
tCAld5H2	tCAld5H1	0.746853661448262
tAldOMT2	tCAld5H1	0.297581753024499
tHCT1	tCAld5H1	0.420449952863028
tHCT6	tCAld5H1	0.023009747456559
pPAL2	tCAld5H1	-1.14445311767811
pC3H3	tCAld5H1	-0.948866912779392
pC4H1	tCAld5H1	-0.6459031803728
pCAld5H1	tCAld5H1	6.88904800150917
pHCT6	tCAld5H1	-0.963148446808833
t4CL3	tCAld5H2	0.0882662851402916
tC4H1	tCAld5H2	-0.0141196877470998
tCAD1	tCAld5H2	0.0629149354429259
tCAD2	tCAld5H2	-0.00168802974162903
tCAld5H1	tCAld5H2	0.135034244562983
tCCoAOMT1	tCAld5H2	0.348686725454381
tAldOMT2	tCAld5H2	0.777598408822201
pC3H3	tCAld5H2	-1.83260700705505
pC4H1	tCAld5H2	-0.373527840251184
pC4H2	tCAld5H2	-0.508300160456108
pCAld5H2	tCAld5H2	4.56982683343365
pCCoAOMT1	tCAld5H2	-4.94864467292774
pCCoAOMT2	tCAld5H2	-7.733107821175
tPAL3	tCCoAOMT1	-0.0569399032737068
t4CL3	tCCoAOMT1	-0.369347744817767
tCAD1	tCCoAOMT1	0.0284813397782066
tCAld5H1	tCCoAOMT1	0.0736676812920268
tCCoAOMT2	tCCoAOMT1	0.68389307023954
pCCoAOMT1	tCCoAOMT1	7.04111580174304
t4CL3	tCCoAOMT2	0.481091182587487
t4CL5	tCCoAOMT2	0.0313942333282753
tHCT1	tCCoAOMT2	-0.39848171480462
tHCT6	tCCoAOMT2	0.0129079326997446
pCAld5H1	tCCoAOMT2	-0.667561882617073
pCCoAOMT2	tCCoAOMT2	9.76525231454832
tPAL45	tCCoAOMT3	0.5465335745701
tCCoAOMT1	tCCoAOMT3	0.50389013730752
tHCT1	tCCoAOMT3	0.767493173630785
tHCT6	tCCoAOMT3	0.0458649496613861
pPAL3	tCCoAOMT3	-0.985361311982448
pCCoAOMT3	tCCoAOMT3	7.11560624379649
pHCT1	tCCoAOMT3	-2.22178334012443
tPAL1	tCCR2	0.739361294265823
t4CL5	tCCR2	0.0767207409094174
tCCoAOMT3	tCCR2	0.21435495406567
tAldOMT2	tCCR2	3.71866099763401
p4CL3	tCCR2	-69.7092425419392
pCCR2	tCCR2	8.26135895699871
tPAL45	tAldOMT2	0.130034602832426
t4CL3	tAldOMT2	0.033735572342942
tC3H3	tAldOMT2	0.0553981807506088
tC4H1	tAldOMT2	-0.0332799700275109
tC4H2	tAldOMT2	0.0974907974177678
tCAld5H1	tAldOMT2	0.0344197831398636
tCAld5H2	tAldOMT2	-0.01240964123771
tCCoAOMT1	tAldOMT2	0.181854542401719
tCCR2	tAldOMT2	0.000106309068158443
pC4H1	tAldOMT2	-0.252387330156081
pAldOMT2	tAldOMT2	64.0169590502388
tPAL2	tHCT1	0.0279236988021899
tPAL3	tHCT1	0.0345997732141203
t4CL5	tHCT1	0.0306217540644932
tC3H3	tHCT1	0.161798294762771
tCAD1	tHCT1	0.609367979671773
tCAld5H1	tHCT1	0.0617365185247965
tCCoAOMT3	tHCT1	0.0245970547954341
tCCR2	tHCT1	0.0915824475197194
pCAD1	tHCT1	-4.09757508971461
pCAld5H2	tHCT1	-0.373362228000756
pHCT1	tHCT1	2.98427314492255
tPAL1	tHCT6	-3.1887405563821
tPAL45	tHCT6	2.24892698292404
tCAD1	tHCT6	0.12604340945871
tCCoAOMT1	tHCT6	2.05529293098909
tCCR2	tHCT6	-0.213103521278165
tHCT1	tHCT6	2.32869000752409
pPAL3	tHCT6	1.655937141069
p4CL5	tHCT6	11.3811237126161
pCAD1	tHCT6	-39.3089401320339
pCAD2	tHCT6	-1.13017471338706
pAldOMT2	tHCT6	-1317.22562694863
pHCT6	tHCT6	7.08020011875846
pPAL3	pPAL1	0.0558966111937257
pCAD2	pPAL1	0.0287243197520835
tPAL45	pPAL2	-0.0613108640409991
tCAld5H1	pPAL2	0.0134738230360943
pPAL45	pPAL2	0.888106185749336
tPAL45	pPAL3	-0.131822126224443
tHCT6	pPAL3	0.00885561828130891
pPAL1	pPAL3	1.28045210958122
pPAL2	pPAL3	1.02998579171819
pCAld5H2	pPAL3	0.151015195625038
tCAD2	pPAL45	-0.000620836793933504
pPAL2	pPAL45	-0.0644145712871576
pPAL3	pPAL45	0.0640661678143833
p4CL3	pPAL45	0.305929577076405
p4CL5	pPAL45	-0.137222257342741
pC4H1	pPAL45	0.0464534682676051
pCCoAOMT1	pPAL45	0.581423099405531
pCCR2	pPAL45	0.104858381676875
pHCT6	pPAL45	0.0619402197767745
tCAld5H1	p4CL3	0.00182398756731162
tCCoAOMT3	p4CL3	-0.0020226103328417
pPAL45	p4CL3	0.0132173363537395
p4CL5	p4CL3	0.0309839235456755
pCAld5H1	p4CL3	0.00674695687716717
pCCoAOMT3	p4CL3	0.0174220511679706
pHCT6	p4CL3	0.0226396791474164
t4CL3	p4CL5	0.00140751670566723
tC4H2	p4CL5	0.0571463350191392
tCAld5H2	p4CL5	0.0261100361478635
tCCR2	p4CL5	0.0187814168633648
pPAL2	p4CL5	0.39894138391116
p4CL3	p4CL5	4.0499738461921
pC4H1	p4CL5	-0.0842330212613335
pCAD1	p4CL5	0.882790433924821
pCCoAOMT3	p4CL5	0.630168034135709
pAldOMT2	p4CL5	11.9478718866361
pHCT1	p4CL5	0.191985006809808
tPAL1	pC3H3	0.0596739752591229
tPAL3	pC3H3	-0.0174636123978643
pC4H2	pC3H3	0.187725157627243
pCAD1	pC3H3	0.261587018295099
pCAD2	pC3H3	0.0110022691541347
pHCT6	pC3H3	0.209525836372369
t4CL5	pC4H1	0.00316964513608932
p4CL5	pC4H1	-0.24081454979599
pC3H3	pC4H1	0.5055294778677
pCAld5H1	pC4H1	0.568045854995569
pCAld5H2	pC4H1	0.502669283873686
tCAD2	pC4H2	0.00908260303876052
pC4H1	pC4H2	0.365086329034309
pCAld5H1	pC4H2	0.490210753625153
pCCR2	pC4H2	1.34633958133672
tPAL45	pCAD1	0.0107370089460078
tAldOMT2	pCAD1	0.0197973464599886
tHCT1	pCAD1	0.00234925239086367
p4CL5	pCAD1	0.00167303540443171
pC3H3	pCAD1	0.0803756500829867
pCAld5H1	pCAD1	0.0342612919704111
pCAld5H2	pCAD1	0.019798688557691
pCCoAOMT3	pCAD1	0.102740756907345
tPAL1	pCAD2	0.383932247752659
t4CL3	pCAD2	-0.183057928742003
pCCoAOMT3	pCAD2	1.12766288673296
pHCT1	pCAD2	-3.61140052736389
tPAL3	pCAld5H1	0.0194768401343778
tCAD2	pCAld5H1	-0.00157529431876185
pCAld5H2	pCAld5H1	0.155914077739206
tPAL1	pCAld5H2	-0.0623582271385542
tCCoAOMT3	pCAld5H2	-0.025688032246418
tHCT1	pCAld5H2	-0.0859148055398294
pPAL3	pCAld5H2	0.0361468636566426
pCAld5H1	pCAld5H2	0.145160069703943
pHCT6	pCAld5H2	-0.12276144226553
tC4H1	pCCoAOMT1	-0.00684852607519356
tCAD2	pCCoAOMT1	-0.000367198735129695
tCCoAOMT3	pCCoAOMT1	0.0028703293147568
pC4H1	pCCoAOMT1	0.0515464151011696
pCAD1	pCCoAOMT1	0.0881700924540511
pCCoAOMT2	pCCoAOMT1	0.164590364885045
tPAL45	pCCoAOMT2	0.00980030174225783
pC4H2	pCCoAOMT2	0.0141196992700232
pCCoAOMT1	pCCoAOMT2	0.406465053980164
pAldOMT2	pCCoAOMT2	1.73687627698076
pHCT1	pCCoAOMT2	0.00361415929733807
pHCT6	pCCoAOMT2	0.0305977168214014
tPAL1	pCCoAOMT3	-0.00970549832108808
t4CL5	pCCoAOMT3	-0.00345950906440711
tCAld5H1	pCCoAOMT3	-0.013827043749004
tAldOMT2	pCCoAOMT3	0.0767822499852837
tHCT6	pCCoAOMT3	-0.00210812383841221
p4CL3	pCCoAOMT3	1.40126336535195
p4CL5	pCCoAOMT3	0.105993000519417
pCAD1	pCCoAOMT3	1.1878719627489
pCAD2	pCCoAOMT3	0.00727393580407701
pCAld5H2	pCCoAOMT3	0.0781699903068824
pHCT1	pCCoAOMT3	0.0661048804618899
t4CL5	pCCR2	0.00519980922471207
tCAD1	pCCR2	0.0478007952205526
pPAL2	pCCR2	0.358346417702239
p4CL3	pCCR2	4.22049919440468
pC4H1	pCCR2	0.0921858968454677
pAldOMT2	pCCR2	12.7896396168445
p4CL5	pAldOMT2	0.00104323560925879
pCAD1	pAldOMT2	0.000266286452757343
pHCT1	pAldOMT2	0.00744231440319086
tPAL45	pHCT1	0.0708795606611174
t4CL5	pHCT1	-0.00930505319012114
tCCoAOMT3	pHCT1	-0.0115149205664346
p4CL5	pHCT1	0.206080196387875
pCAD1	pHCT1	0.536803442255666
pCCoAOMT2	pHCT1	0.533189487353452
pCCoAOMT3	pHCT1	0.205326032255271
tCAD2	pHCT6	-0.00120555699425913
pPAL45	pHCT6	0.127824265148316
p4CL3	pHCT6	-1.95563846266625
pCAD2	pHCT6	0.0043234802076038
pCCoAOMT2	pHCT6	1.82074895090853
pCCR2	pHCT6	0.263918413049073
pAldOMT2	pHCT6	54.1796192215342
pHCT1	pHCT6	0.608981315422482
